# Supplementary material for: ﻿Two new species and two new combinations within Paleosepharia (Coleoptera, Chrysomelidae, Galerucinae) from China
Source: Zookeys. 2025 Feb 6;1226:25–46. doi: 10.3897/zookeys.1226.140239 (PMC11826225; doi:10.3897/zookeys.1226.140239)
Supplement: XML Treatment for Paleosepharia [file zookeys.1226.140239-treatment1.xml]

<!DOCTYPE tp:taxon-treatment
  PUBLIC "-//TaxonX//DTD Taxonomic Treatment Publishing DTD v0 20100105//EN" "tax-treatment-NSO.dtd">
<tp:taxon-treatment xmlns:tp="http://www.plazi.org/taxpub"><tp:treatment-meta><kwd-group><label>Taxon classification</label><kwd>
              <named-content content-type="kingdom">Animalia</named-content>
            </kwd><kwd>
              <named-content content-type="order">Coleoptera</named-content>
            </kwd><kwd>
              <named-content content-type="family">Chrysomelidae</named-content>
            </kwd></kwd-group><mixed-citation publication-type="journal"><person-group><name><surname>Feng</surname><given-names>Chuan</given-names></name><name><surname>Yang</surname><given-names>Xingke</given-names></name><name><surname>Ge</surname><given-names>Siqin</given-names></name></person-group><article-title>﻿Two new species and two new combinations within <italic><tp:taxon-name><tp:taxon-name-part taxon-name-part-type="genus" reg="Paleosepharia">Paleosepharia</tp:taxon-name-part></tp:taxon-name></italic> (<tp:taxon-name><tp:taxon-name-part taxon-name-part-type="order">Coleoptera</tp:taxon-name-part></tp:taxon-name>, <tp:taxon-name><tp:taxon-name-part taxon-name-part-type="family">Chrysomelidae</tp:taxon-name-part></tp:taxon-name>, <tp:taxon-name><tp:taxon-name-part taxon-name-part-type="subfamily">Galerucinae</tp:taxon-name-part></tp:taxon-name>) from China</article-title><source>Zookeys</source><day>06</day><month>02</month><year>2025</year><volume>1226</volume><fpage>25</fpage><lpage>46</lpage><pub-id pub-id-type="doi">10.3897/zookeys.1226.140239</pub-id></mixed-citation></tp:treatment-meta><tp:nomenclature><label>﻿</label><tp:taxon-name>
            <object-id xmlns:xlink="http://www.w3.org/1999/xlink" content-type="arpha" xlink:type="simple">3A82BCD0-504A-5284-A9AF-94CDCC333344</object-id>
            <tp:taxon-name-part taxon-name-part-type="genus" reg="Paleosepharia">Paleosepharia</tp:taxon-name-part>
          </tp:taxon-name><tp:taxon-authority>Laboissière, 1936: 251</tp:taxon-authority></tp:nomenclature><tp:treatment-sec sec-type="type species" id="SECID0EWKAC"><title>Type species.</title><p><italic><tp:taxon-name><tp:taxon-name-part taxon-name-part-type="genus" reg="Paleosepharia">Paleosepharia</tp:taxon-name-part><tp:taxon-name-part taxon-name-part-type="species" reg="truncata">truncata</tp:taxon-name-part></tp:taxon-name></italic> Laboissière, 1936, by monotypy and original designation. Redescription in <xref ref-type="bibr" rid="B31">Rizki et al. 2016</xref>.</p></tp:treatment-sec><tp:treatment-sec sec-type="distribution" id="SECID0ELLAC"><title>Distribution.</title><p>Oriental and Palaearctic regions.</p></tp:treatment-sec><tp:treatment-sec sec-type="diagnosis" id="SECID0EQLAC"><title>Diagnosis.</title><p>This genus is similar to <italic><tp:taxon-name><tp:taxon-name-part taxon-name-part-type="genus" reg="Atrachya">Atrachya</tp:taxon-name-part></tp:taxon-name></italic> Chevrolat, 1836 and <italic><tp:taxon-name><tp:taxon-name-part taxon-name-part-type="genus" reg="Monolepta">Monolepta</tp:taxon-name-part></tp:taxon-name></italic> Chevrolat, 1836. In <italic><tp:taxon-name><tp:taxon-name-part taxon-name-part-type="genus" reg="Paleosepharia">Paleosepharia</tp:taxon-name-part></tp:taxon-name></italic>, the third antennomere is longer than the second (both antennomeres are more or less equal in <italic><tp:taxon-name><tp:taxon-name-part taxon-name-part-type="genus" reg="Monolepta">Monolepta</tp:taxon-name-part></tp:taxon-name></italic>), and the epipleuron continues towards the apex (suddenly narrowed before the middle in <italic><tp:taxon-name><tp:taxon-name-part taxon-name-part-type="genus" reg="Monolepta">Monolepta</tp:taxon-name-part></tp:taxon-name></italic>), procoxal cavity is closed behind (opened in <italic><tp:taxon-name><tp:taxon-name-part taxon-name-part-type="genus" reg="Atrachya">Atrachya</tp:taxon-name-part></tp:taxon-name></italic>).</p><p>Male genitalia. In <italic><tp:taxon-name><tp:taxon-name-part taxon-name-part-type="genus" reg="Paleosepharia">Paleosepharia</tp:taxon-name-part></tp:taxon-name></italic> and <italic><tp:taxon-name><tp:taxon-name-part taxon-name-part-type="genus" reg="Atrachya">Atrachya</tp:taxon-name-part></tp:taxon-name></italic> the aedeagus is parallel-sided in the basal two-thirds, apical third strongly narrowed (aedeagus slender, parallel-sided in <italic><tp:taxon-name><tp:taxon-name-part taxon-name-part-type="genus" reg="Monolepta">Monolepta</tp:taxon-name-part></tp:taxon-name></italic>). In <italic><tp:taxon-name><tp:taxon-name-part taxon-name-part-type="genus" reg="Paleosepharia">Paleosepharia</tp:taxon-name-part></tp:taxon-name></italic>, tectum long, rounded or truncate at apex (rounded at apex in <italic><tp:taxon-name><tp:taxon-name-part taxon-name-part-type="genus" reg="Monolepta">Monolepta</tp:taxon-name-part></tp:taxon-name></italic>; incised at apex, the two apical tips forming strong hooks in <italic><tp:taxon-name><tp:taxon-name-part taxon-name-part-type="genus" reg="Atrachya">Atrachya</tp:taxon-name-part></tp:taxon-name></italic>). <italic><tp:taxon-name><tp:taxon-name-part taxon-name-part-type="genus" reg="Paleosepharia">Paleosepharia</tp:taxon-name-part></tp:taxon-name></italic> usually has two pairs of strongly sclerotized spiculae (lateral and median), while the ventral spiculae are weakly sclerotized. The median spiculae consist of long, slender spikes.</p></tp:treatment-sec><ref-list><ref id="B31"><mixed-citation xmlns:xlink="http://www.w3.org/1999/xlink" xlink:type="simple"><person-group><name name-style="western"><surname>Rizki</surname><given-names>A</given-names></name><name name-style="western"><surname>Hazmi</surname><given-names>IR</given-names></name><name name-style="western"><surname>Wagner</surname><given-names>T</given-names></name><name name-style="western"><surname>Idris</surname><given-names>AB</given-names></name></person-group> (<year>2016</year>) <article-title>Redescription of <italic><tp:taxon-name><tp:taxon-name-part taxon-name-part-type="genus">Paleosepharia</tp:taxon-name-part><tp:taxon-name-part taxon-name-part-type="species">truncata</tp:taxon-name-part></tp:taxon-name></italic> Laboissière, 1936, type species of the genus <italic><tp:taxon-name><tp:taxon-name-part taxon-name-part-type="genus">Paleosepharia</tp:taxon-name-part></tp:taxon-name></italic> Laboissière, 1936 (<tp:taxon-name><tp:taxon-name-part taxon-name-part-type="order">Coleoptera</tp:taxon-name-part></tp:taxon-name>: <tp:taxon-name><tp:taxon-name-part taxon-name-part-type="family">Chrysomelidae</tp:taxon-name-part></tp:taxon-name>: <tp:taxon-name><tp:taxon-name-part taxon-name-part-type="subfamily">Galerucinae</tp:taxon-name-part></tp:taxon-name>).</article-title><source>Coleopterists Bulletin</source><volume>70</volume>: <fpage>395</fpage>–<lpage>398</lpage>. <ext-link xlink:href="10.1649/0010-065X-70.2.395" ext-link-type="doi" xlink:type="simple">https://doi.org/10.1649/0010-065X-70.2.395</ext-link></mixed-citation></ref></ref-list></tp:taxon-treatment>
