# Supplementary material for: ﻿Two new species and two new combinations within Paleosepharia (Coleoptera, Chrysomelidae, Galerucinae) from China
Source: Zookeys. 2025 Feb 6;1226:25–46. doi: 10.3897/zookeys.1226.140239 (PMC11826225; doi:10.3897/zookeys.1226.140239)
Supplement: XML Treatment for Paleosepharia subrubra [file zookeys.1226.140239-treatment2.xml]

<!DOCTYPE tp:taxon-treatment
  PUBLIC "-//TaxonX//DTD Taxonomic Treatment Publishing DTD v0 20100105//EN" "tax-treatment-NSO.dtd">
<tp:taxon-treatment xmlns:tp="http://www.plazi.org/taxpub"><tp:treatment-meta><kwd-group><label>Taxon classification</label><kwd>
              <named-content content-type="kingdom">Animalia</named-content>
            </kwd><kwd>
              <named-content content-type="order">Coleoptera</named-content>
            </kwd><kwd>
              <named-content content-type="family">Chrysomelidae</named-content>
            </kwd></kwd-group><mixed-citation publication-type="journal"><person-group><name><surname>Feng</surname><given-names>Chuan</given-names></name><name><surname>Yang</surname><given-names>Xingke</given-names></name><name><surname>Ge</surname><given-names>Siqin</given-names></name></person-group><article-title>﻿Two new species and two new combinations within <italic><tp:taxon-name><tp:taxon-name-part taxon-name-part-type="genus" reg="Paleosepharia">Paleosepharia</tp:taxon-name-part></tp:taxon-name></italic> (<tp:taxon-name><tp:taxon-name-part taxon-name-part-type="order">Coleoptera</tp:taxon-name-part></tp:taxon-name>, <tp:taxon-name><tp:taxon-name-part taxon-name-part-type="family">Chrysomelidae</tp:taxon-name-part></tp:taxon-name>, <tp:taxon-name><tp:taxon-name-part taxon-name-part-type="subfamily">Galerucinae</tp:taxon-name-part></tp:taxon-name>) from China</article-title><source>Zookeys</source><day>06</day><month>02</month><year>2025</year><volume>1226</volume><fpage>25</fpage><lpage>46</lpage><pub-id pub-id-type="doi">10.3897/zookeys.1226.140239</pub-id></mixed-citation></tp:treatment-meta><tp:nomenclature><label>﻿</label><tp:taxon-name>
            <object-id xmlns:xlink="http://www.w3.org/1999/xlink" content-type="arpha" xlink:type="simple">67D6D9A7-7AEF-557F-9863-D8152F60573C</object-id>
            <tp:taxon-name-part taxon-name-part-type="genus" reg="Paleosepharia">Paleosepharia</tp:taxon-name-part>
            <tp:taxon-name-part taxon-name-part-type="species" reg="subrubra">subrubra</tp:taxon-name-part>
            <object-id xmlns:xlink="http://www.w3.org/1999/xlink" content-type="zoobank" xlink:type="simple">https://zoobank.org/9B6BA567-011C-423C-96DC-FF829B69C52E</object-id>
          </tp:taxon-name><tp:taxon-authority>Feng, Yang &amp; Ge</tp:taxon-authority><tp:taxon-status xmlns:xlink="http://www.w3.org/1999/xlink" xlink:type="simple">sp. nov.</tp:taxon-status><xref ref-type="fig" rid="F1">Figs 1</xref><xref ref-type="fig" rid="F2">, 2</xref></tp:nomenclature><tp:treatment-sec sec-type="type material" id="SECID0EGAAE"><title>Type material.</title><p><bold><italic>Holotype</italic></bold>: • ♂, China, Guangdong Province, Chebaling National National Nature Reserve, Xiba, 26 Jul. 2022, Meiying Lin et al. leg., <abbrev xmlns:xlink="http://www.w3.org/1999/xlink" xlink:title="Institute of Zoology, Guangdong Academy of Sciences, Guangzhou" id="ABBRID0ERAAE" xlink:type="simple">IZGAS</abbrev>.</p><fig id="F1" position="float" orientation="portrait"><object-id xmlns:xlink="http://www.w3.org/1999/xlink" content-type="doi" xlink:type="simple">10.3897/zookeys.1226.140239.figure1</object-id><object-id xmlns:xlink="http://www.w3.org/1999/xlink" content-type="arpha" xlink:type="simple">DE9AD48C-4C2B-5FD2-8C2A-65B32921839D</object-id><label>Figure 1.</label><caption><p><italic><tp:taxon-name><tp:taxon-name-part taxon-name-part-type="genus" reg="Paleosepharia">Paleosepharia</tp:taxon-name-part><tp:taxon-name-part taxon-name-part-type="species" reg="subrubra">subrubra</tp:taxon-name-part></tp:taxon-name></italic> sp. nov. (holotype, male) <bold>A–C</bold> habitus <bold>D–F</bold> aedeagus <bold>G</bold> depression of the elytra of the male. <bold>A, D</bold> dorsal view <bold>B, E</bold> ventral view <bold>C, F</bold> lateral view. Scale bars: 1 mm (<bold>A–C</bold>); 0.5 mm (<bold>D–F</bold>).</p></caption><graphic xmlns:xlink="http://www.w3.org/1999/xlink" xlink:href="zookeys-1226-025_article-140239__-g001.jpg" position="float" orientation="portrait" xlink:type="simple" id="oo_1243032.jpg"><uri content-type="original_file" xlink:type="simple">https://binary.pensoft.net/fig/1243032</uri></graphic></fig><p><bold><italic>Paratype</italic></bold>: 1 ♀, • China, Fujian Province, Mount Wuyi, Huangxizhou, 1 Aug. 1997, Youwei Zhang leg., <named-content xmlns:xlink="http://www.w3.org/1999/xlink" content-type="dwc:institutional_code" xlink:title="Institute of Zoology, Chinese Academy of Sciences, Beijing" xlink:href="http://grbio.org/institution/institute-zoology-chinese-academy-sciences" xlink:type="simple">IZCAS</named-content>.</p><fig id="F2" position="float" orientation="portrait"><object-id xmlns:xlink="http://www.w3.org/1999/xlink" content-type="doi" xlink:type="simple">10.3897/zookeys.1226.140239.figure2</object-id><object-id xmlns:xlink="http://www.w3.org/1999/xlink" content-type="arpha" xlink:type="simple">EEFD0A14-2CFF-5C80-B13A-5E2B67DD78A0</object-id><label>Figure 2.</label><caption><p><italic><tp:taxon-name><tp:taxon-name-part taxon-name-part-type="genus" reg="Paleosepharia">Paleosepharia</tp:taxon-name-part><tp:taxon-name-part taxon-name-part-type="species" reg="subrubra">subrubra</tp:taxon-name-part></tp:taxon-name></italic> sp. nov. (paratype, female) <bold>A–C</bold> habitus <bold>D</bold> vaginal palps <bold>E</bold> spermatheca <bold>F</bold> apex of abdomen of the female. <bold>A</bold> dorsal view <bold>B</bold> ventral view <bold>C</bold> lateral view. Scale bars: 1 mm (<bold>A–C</bold>); 0.5 mm (<bold>D</bold>).</p></caption><graphic xmlns:xlink="http://www.w3.org/1999/xlink" xlink:href="zookeys-1226-025_article-140239__-g002.jpg" position="float" orientation="portrait" xlink:type="simple" id="oo_1243033.jpg"><uri content-type="original_file" xlink:type="simple">https://binary.pensoft.net/fig/1243033</uri></graphic></fig></tp:treatment-sec><tp:treatment-sec sec-type="etymology" id="SECID0ESDAE"><title>Etymology.</title><p>This species name refers to the red base of the elytra.</p></tp:treatment-sec><tp:treatment-sec sec-type="diagnosis" id="SECID0EXDAE"><title>Diagnosis.</title><p>The new species closely resembles <italic><tp:taxon-name><tp:taxon-name-part taxon-name-part-type="genus" reg="Paleosepharia">P.</tp:taxon-name-part><tp:taxon-name-part taxon-name-part-type="species" reg="kubani">kubani</tp:taxon-name-part></tp:taxon-name></italic> Medvedev, 2004 with both species having black elytra and each elytron with two yellow spots. It differs from <italic><tp:taxon-name><tp:taxon-name-part taxon-name-part-type="genus" reg="Paleosepharia">P.</tp:taxon-name-part><tp:taxon-name-part taxon-name-part-type="species" reg="kubani">kubani</tp:taxon-name-part></tp:taxon-name></italic> in the elytra with a longitudinal depression at the base and connected to a semicircular depression at the end. In <italic><tp:taxon-name><tp:taxon-name-part taxon-name-part-type="genus" reg="Paleosepharia">P.</tp:taxon-name-part><tp:taxon-name-part taxon-name-part-type="species" reg="subrubra">subrubra</tp:taxon-name-part></tp:taxon-name></italic> sp. nov., the elytra have a rectangular depression at the base. Aedeagus slender, rounded at apex, tectum long, truncate at apex, not reaching apex of the aedeagus.</p></tp:treatment-sec><tp:treatment-sec sec-type="description" id="SECID0E5EAE"><title>Description.</title><p><bold>Male</bold>: Length: 5.2 mm, width: 2.5 mm. Head, pronotum, scutellum, ventral surface of body and femur reddish-brown, antennae black-brown, with first antennomere reddish-brown. Elytra black and reddish-brown at base, each elytron has two white spots, tibiae and tarsi black. Vertex with sparse punctures. Frontal tubercles transverse, extending downward between antennal bases. Antennae slender, longer than body. First antennomere shiny, bare, rod-shaped, second to eleventh antennomeres with short hairs, second antennomere shortest, third antennomere about 1.55× as long as second; fourth antennomere about 1.78× as long as third, fifth antennomere about 1.1× as long as fourth, sixth to eleventh antennomeres equal in length to fifth. Pronotum about 1.29× as wide as long, lateral margins straight, basal border slightly convex, apical border slightly concave, disc strongly convex, with lateral fovea and dense minute punctures. Scutellum triangular, smooth, impunctate. Elytra wider than pronotum, humeri convex, with pair of weak depressions and pair of rounded protrusions near suture at basal 1/3; disc with dense, minute punctures. Elytral epipleuron broad at base, gradually narrowed from middle to apex. Each tibia with distinct spur at apex, segment 1 of hind tarsi longer than remaining segments combined. Aedeagus slender, with parallel-sided and rounded tip, moderately recurved at apex in lateral view. Lateral spiculae short and slightly curved, ventral spiculae comb-shaped, and median spiculae long.</p><p><bold>Female</bold>: Length: 4.6 mm, width: 2.2 mm.</p><p>Third antennomere about 1.8× as long as second; fourth antennomere about 1.6× as long as third. Elytra without protrusions and with slight depressions at base. Spermatheca with big and rounded nodulus, middle part short, and cornu straight. Vaginal palps with wide base and rounded apex, each palp slightly narrowing posteriorly, with 5 setae placed at apex, additional 2 setae subapically.</p></tp:treatment-sec><tp:treatment-sec sec-type="distribution" id="SECID0ELFAE"><title>Distribution.</title><p>China: Fujian, Guangdong.</p></tp:treatment-sec></tp:taxon-treatment>
