# Supplementary material for: ﻿Two new species and two new combinations within Paleosepharia (Coleoptera, Chrysomelidae, Galerucinae) from China
Source: Zookeys. 2025 Feb 6;1226:25–46. doi: 10.3897/zookeys.1226.140239 (PMC11826225; doi:10.3897/zookeys.1226.140239)
Supplement: XML Treatment for Paleosepharia emeiensis [file zookeys.1226.140239-treatment3.xml]

<!DOCTYPE tp:taxon-treatment
  PUBLIC "-//TaxonX//DTD Taxonomic Treatment Publishing DTD v0 20100105//EN" "tax-treatment-NSO.dtd">
<tp:taxon-treatment xmlns:tp="http://www.plazi.org/taxpub"><tp:treatment-meta><kwd-group><label>Taxon classification</label><kwd>
              <named-content content-type="kingdom">Animalia</named-content>
            </kwd><kwd>
              <named-content content-type="order">Coleoptera</named-content>
            </kwd><kwd>
              <named-content content-type="family">Chrysomelidae</named-content>
            </kwd></kwd-group><mixed-citation publication-type="journal"><person-group><name><surname>Feng</surname><given-names>Chuan</given-names></name><name><surname>Yang</surname><given-names>Xingke</given-names></name><name><surname>Ge</surname><given-names>Siqin</given-names></name></person-group><article-title>﻿Two new species and two new combinations within <italic><tp:taxon-name><tp:taxon-name-part taxon-name-part-type="genus" reg="Paleosepharia">Paleosepharia</tp:taxon-name-part></tp:taxon-name></italic> (<tp:taxon-name><tp:taxon-name-part taxon-name-part-type="order">Coleoptera</tp:taxon-name-part></tp:taxon-name>, <tp:taxon-name><tp:taxon-name-part taxon-name-part-type="family">Chrysomelidae</tp:taxon-name-part></tp:taxon-name>, <tp:taxon-name><tp:taxon-name-part taxon-name-part-type="subfamily">Galerucinae</tp:taxon-name-part></tp:taxon-name>) from China</article-title><source>Zookeys</source><day>06</day><month>02</month><year>2025</year><volume>1226</volume><fpage>25</fpage><lpage>46</lpage><pub-id pub-id-type="doi">10.3897/zookeys.1226.140239</pub-id></mixed-citation></tp:treatment-meta><tp:nomenclature><label>﻿</label><tp:taxon-name>
            <object-id xmlns:xlink="http://www.w3.org/1999/xlink" content-type="arpha" xlink:type="simple">1B94D1A8-DB6F-5996-B821-FCDC1B70A6FB</object-id>
            <tp:taxon-name-part taxon-name-part-type="genus" reg="Paleosepharia">Paleosepharia</tp:taxon-name-part>
            <tp:taxon-name-part taxon-name-part-type="species" reg="emeiensis">emeiensis</tp:taxon-name-part>
            <object-id xmlns:xlink="http://www.w3.org/1999/xlink" content-type="zoobank" xlink:type="simple">https://zoobank.org/641C30A4-B79B-45AF-9742-7ABDA2AF9487</object-id>
          </tp:taxon-name><tp:taxon-authority>Feng, Yang &amp; Ge</tp:taxon-authority><tp:taxon-status xmlns:xlink="http://www.w3.org/1999/xlink" xlink:type="simple">sp. nov.</tp:taxon-status><xref ref-type="fig" rid="F3">Figs 3</xref><xref ref-type="fig" rid="F4">, 4</xref></tp:nomenclature><tp:treatment-sec sec-type="type material" id="SECID0ECHAE"><title>Type material.</title><p><bold><italic>Holotype</italic></bold>: • ♂, China, Sichuan Province, Mt Emei, Baoguosi, 550–750 m a. s. l., 9 May 1957, Keren Huang leg., <named-content xmlns:xlink="http://www.w3.org/1999/xlink" content-type="dwc:institutional_code" xlink:title="Institute of Zoology, Chinese Academy of Sciences, Beijing" xlink:href="http://grbio.org/institution/institute-zoology-chinese-academy-sciences" xlink:type="simple">IZCAS</named-content>. <bold><italic>Paratype</italic></bold>: • 3 ♂♂ 4 ♀♀, same data as for holotype; • 3 ♂♂ 2 ♀♀, China, Sichuan Province, Mt Emei, Baoguosi, 550–750 m a. s. l., 2 Jun. 1957, Keren Huang leg., <named-content xmlns:xlink="http://www.w3.org/1999/xlink" content-type="dwc:institutional_code" xlink:title="Institute of Zoology, Chinese Academy of Sciences, Beijing" xlink:href="http://grbio.org/institution/institute-zoology-chinese-academy-sciences" xlink:type="simple">IZCAS</named-content>; • 3 ♂♂ 4 ♀♀, China, Sichuan Province, Fengdu County, Shiping, 610 m a. s. l., 3 Jun. 1994, Xingke Yang leg., <named-content xmlns:xlink="http://www.w3.org/1999/xlink" content-type="dwc:institutional_code" xlink:title="Institute of Zoology, Chinese Academy of Sciences, Beijing" xlink:href="http://grbio.org/institution/institute-zoology-chinese-academy-sciences" xlink:type="simple">IZCAS</named-content>; • 2 ♂♂ 5 ♀♀, China, Sichuan Province, Fengdu County, Shiping, 610 m a. s. l., 3 Jun. 1994, Youwei Zhang leg., <named-content xmlns:xlink="http://www.w3.org/1999/xlink" content-type="dwc:institutional_code" xlink:title="Institute of Zoology, Chinese Academy of Sciences, Beijing" xlink:href="http://grbio.org/institution/institute-zoology-chinese-academy-sciences" xlink:type="simple">IZCAS</named-content>; • 2 ♂♂ 6 ♀♀, China, Sichuan Province, Fengdu County, Shiping, 610 m a. s. l., 3 Jun. 1994, Wenzhu Li leg., <named-content xmlns:xlink="http://www.w3.org/1999/xlink" content-type="dwc:institutional_code" xlink:title="Institute of Zoology, Chinese Academy of Sciences, Beijing" xlink:href="http://grbio.org/institution/institute-zoology-chinese-academy-sciences" xlink:type="simple">IZCAS</named-content>.</p><fig id="F3" position="float" orientation="portrait"><object-id xmlns:xlink="http://www.w3.org/1999/xlink" content-type="doi" xlink:type="simple">10.3897/zookeys.1226.140239.figure3</object-id><object-id xmlns:xlink="http://www.w3.org/1999/xlink" content-type="arpha" xlink:type="simple">D3F675BD-0C5C-5B2E-A1FC-5D77478C987C</object-id><label>Figure 3.</label><caption><p><italic><tp:taxon-name><tp:taxon-name-part taxon-name-part-type="genus" reg="Paleosepharia">Paleosepharia</tp:taxon-name-part><tp:taxon-name-part taxon-name-part-type="species" reg="emeiensis">emeiensis</tp:taxon-name-part></tp:taxon-name></italic> sp. nov. (holotype, male) <bold>A–C</bold> habitus <bold>D–F</bold> aedeagus <bold>G</bold> depression of the elytra of the male. <bold>A, D</bold> dorsal view <bold>B, E</bold> ventral view <bold>C, F</bold> lateral view. Scale bars: 1 mm (<bold>A–C</bold>); 0.5 mm (<bold>D–F</bold>).</p></caption><graphic xmlns:xlink="http://www.w3.org/1999/xlink" xlink:href="zookeys-1226-025_article-140239__-g003.jpg" position="float" orientation="portrait" xlink:type="simple" id="oo_1243034.jpg"><uri content-type="original_file" xlink:type="simple">https://binary.pensoft.net/fig/1243034</uri></graphic></fig></tp:treatment-sec><tp:treatment-sec sec-type="etymology" id="SECID0EMJAE"><title>Etymology.</title><p>This species name refers to the type locality.</p><fig id="F4" position="float" orientation="portrait"><object-id xmlns:xlink="http://www.w3.org/1999/xlink" content-type="doi" xlink:type="simple">10.3897/zookeys.1226.140239.figure4</object-id><object-id xmlns:xlink="http://www.w3.org/1999/xlink" content-type="arpha" xlink:type="simple">3E43CBF4-C598-5D06-BA45-D861A50EF292</object-id><label>Figure 4.</label><caption><p><italic><tp:taxon-name><tp:taxon-name-part taxon-name-part-type="genus" reg="Paleosepharia">Paleosepharia</tp:taxon-name-part><tp:taxon-name-part taxon-name-part-type="species" reg="emeiensis">emeiensis</tp:taxon-name-part></tp:taxon-name></italic> sp. nov. (paratype, female) <bold>A–C</bold> habitus <bold>D</bold> vaginal palps <bold>E</bold> spermatheca <bold>F</bold> apex of abdomen of the female. <bold>A</bold> dorsal view <bold>B</bold> ventral view <bold>C</bold> lateral view. Scale bars: 1 mm (<bold>A–C</bold>); 0.5 mm (<bold>D, E</bold>).</p></caption><graphic xmlns:xlink="http://www.w3.org/1999/xlink" xlink:href="zookeys-1226-025_article-140239__-g004.jpg" position="float" orientation="portrait" xlink:type="simple" id="oo_1243035.jpg"><uri content-type="original_file" xlink:type="simple">https://binary.pensoft.net/fig/1243035</uri></graphic></fig></tp:treatment-sec><tp:treatment-sec sec-type="diagnosis" id="SECID0E2KAE"><title>Diagnosis.</title><p>The new species closely resembles <italic><tp:taxon-name><tp:taxon-name-part taxon-name-part-type="genus" reg="Paleosepharia">P.</tp:taxon-name-part><tp:taxon-name-part taxon-name-part-type="species" reg="fulvicornis">fulvicornis</tp:taxon-name-part></tp:taxon-name></italic> Chen, 1942. It differs from <italic><tp:taxon-name><tp:taxon-name-part taxon-name-part-type="genus" reg="Paleosepharia">P.</tp:taxon-name-part><tp:taxon-name-part taxon-name-part-type="species" reg="fulvicornis">fulvicornis</tp:taxon-name-part></tp:taxon-name></italic> in the elytra with a longitudinal depression at base, aedeagus slender. In <italic><tp:taxon-name><tp:taxon-name-part taxon-name-part-type="genus" reg="Paleosepharia">P.</tp:taxon-name-part><tp:taxon-name-part taxon-name-part-type="species" reg="emeiensis">emeiensis</tp:taxon-name-part></tp:taxon-name></italic>, elytra have a hook-shaped depression at base, and aedeagus robust, 3.1 times longer than wide, parallel-sided in the basal two-thirds, apical third strongly narrowed, apical protrusions nipple-shaped. Tectum long, not reaching the apex of the aedeagus, and truncate at apex.</p></tp:treatment-sec><tp:treatment-sec sec-type="description" id="SECID0ECMAE"><title>Description.</title><p><bold>Male</bold>: Length: 4.4–5.6 mm, width: 2.2–2.8 mm (mean length 5.2 mm, mean width 2.5 mm, <italic>N</italic> = 7).</p><p>General color yellow or yellowish-brown, basal part of inner margin of epipleuron, mesothorax, except mesoepisternum, metathorax and base of first metatarsomere black.</p><p>Vertex with sparse punctures. Frontal tubercles transverse, extending downward between antenna bases. Antennae slender, 0.9× as long as body. First antennomere shiny bare, rod-shaped, second to eleventh antennomeres with short hairs, second antennomere shortest, third antennomere 1.8× as long as second, fourth antennomere about 1.3× as long as third, fifth to eleventh antennomeres shorter than fourth and gradually shortened. Pronotum about 1.6× as wide as long, lateral margins slightly curved, basal border slightly convex, apical border slightly concave, disc strongly convex, with dense punctures. Scutellum triangular, smooth, impunctate. Elytra wider than pronotum, humeri convex, disc with dense, minute punctures; and hook-shaped depression behind scutellum. Elytral epipleuron broad at base, continues towards apex. Each tibia with distinct spur at apex, segment 1 of hind tarsi longer than remaining segments combined. Aedeagus robust, with sides slightly rounded, slightly curved at apex in lateral view. Apical protrusions nipple-shaped, small, well separated from each other. Median spiculae with two pairs of slender sclerites, lateral spiculae strongly curved.</p><p><bold>Female</bold>: Length: 4.8–5.8 mm, width: 2.3–3.2 mm (mean length 5.4 mm, mean width 2.6 mm, <italic>N</italic> = 8).</p><p>General color yellow or yellowish-brown, scutellum, basal part of inner margin of epipleuron, mesothorax, except mesoepisternum, metathorax and base of first metatarsomere black. Third antennomere about twice as long as second. Elytra lacking longitudinal impression. Spermatheca with big and rounded nodulus, middle part short, and cornu strongly curved. Vaginal palps with wide base and rounded apex, each palp slightly narrowing posteriorly, with 5 setae placed at apex, additional 2 setae subapically.</p></tp:treatment-sec><tp:treatment-sec sec-type="distribution" id="SECID0EVMAE"><title>Distribution.</title><p>China: Sichuan.</p></tp:treatment-sec></tp:taxon-treatment>
