# Supplementary material for: ﻿Two new species and two new combinations within Paleosepharia (Coleoptera, Chrysomelidae, Galerucinae) from China
Source: Zookeys. 2025 Feb 6;1226:25–46. doi: 10.3897/zookeys.1226.140239 (PMC11826225; doi:10.3897/zookeys.1226.140239)
Supplement: XML Treatment for Paleosepharia bicavipennis [file zookeys.1226.140239-treatment4.xml]

<!DOCTYPE tp:taxon-treatment
  PUBLIC "-//TaxonX//DTD Taxonomic Treatment Publishing DTD v0 20100105//EN" "tax-treatment-NSO.dtd">
<tp:taxon-treatment xmlns:tp="http://www.plazi.org/taxpub"><tp:treatment-meta><kwd-group><label>Taxon classification</label><kwd>
              <named-content content-type="kingdom">Animalia</named-content>
            </kwd><kwd>
              <named-content content-type="order">Coleoptera</named-content>
            </kwd><kwd>
              <named-content content-type="family">Chrysomelidae</named-content>
            </kwd></kwd-group><mixed-citation publication-type="journal"><person-group><name><surname>Feng</surname><given-names>Chuan</given-names></name><name><surname>Yang</surname><given-names>Xingke</given-names></name><name><surname>Ge</surname><given-names>Siqin</given-names></name></person-group><article-title>﻿Two new species and two new combinations within <italic><tp:taxon-name><tp:taxon-name-part taxon-name-part-type="genus" reg="Paleosepharia">Paleosepharia</tp:taxon-name-part></tp:taxon-name></italic> (<tp:taxon-name><tp:taxon-name-part taxon-name-part-type="order">Coleoptera</tp:taxon-name-part></tp:taxon-name>, <tp:taxon-name><tp:taxon-name-part taxon-name-part-type="family">Chrysomelidae</tp:taxon-name-part></tp:taxon-name>, <tp:taxon-name><tp:taxon-name-part taxon-name-part-type="subfamily">Galerucinae</tp:taxon-name-part></tp:taxon-name>) from China</article-title><source>Zookeys</source><day>06</day><month>02</month><year>2025</year><volume>1226</volume><fpage>25</fpage><lpage>46</lpage><pub-id pub-id-type="doi">10.3897/zookeys.1226.140239</pub-id></mixed-citation></tp:treatment-meta><tp:nomenclature><label>﻿</label><tp:taxon-name>
            <object-id xmlns:xlink="http://www.w3.org/1999/xlink" content-type="arpha" xlink:type="simple">7F96DC36-E5D0-5B83-872F-F61079C08F33</object-id>
            <tp:taxon-name-part taxon-name-part-type="genus" reg="Paleosepharia">Paleosepharia</tp:taxon-name-part>
            <tp:taxon-name-part taxon-name-part-type="species" reg="bicavipennis">bicavipennis</tp:taxon-name-part>
          </tp:taxon-name><tp:taxon-authority>(Chen, 1942)</tp:taxon-authority><tp:taxon-status xmlns:xlink="http://www.w3.org/1999/xlink" xlink:type="simple">comb. nov.</tp:taxon-status><xref ref-type="fig" rid="F5">Figs 5</xref><xref ref-type="fig" rid="F6">, 6</xref><xref ref-type="fig" rid="F7">, 7</xref><tp:nomenclature-citation-list><tp:nomenclature-citation><tp:taxon-name>
                <tp:taxon-name-part taxon-name-part-type="genus" reg="Monolepta">Monolepta</tp:taxon-name-part>
                <tp:taxon-name-part taxon-name-part-type="species" reg="bicavipennis">bicavipennis</tp:taxon-name-part>
              </tp:taxon-name><comment>Chen, 1942: 55. <abbrev xmlns:xlink="http://www.w3.org/1999/xlink" xlink:title="type locality" id="ABBRID0E1OAE" xlink:type="simple">TL</abbrev> China: Shaanxi. <abbrev xmlns:xlink="http://www.w3.org/1999/xlink" xlink:title="type deposition" id="ABBRID0E5OAE" xlink:type="simple">TD</abbrev><named-content xmlns:xlink="http://www.w3.org/1999/xlink" content-type="dwc:institutional_code" xlink:title="Institute of Zoology, Chinese Academy of Sciences, Beijing" xlink:href="http://grbio.org/institution/institute-zoology-chinese-academy-sciences" xlink:type="simple">IZCAS</named-content>.</comment></tp:nomenclature-citation></tp:nomenclature-citation-list></tp:nomenclature><tp:treatment-sec sec-type="material" id="SECID0EFPAE"><title>Type specimens examined.</title><p><bold><italic>Holotype</italic></bold>: • ♂ Shensi, Wei-cze-ping, 18 Aug. 1916, P. Licent. <bold><italic>Paratypes</italic></bold>: • 1 ♂ 2 ♀♀, China, Zhejiang Province, Mount Tianmu, 26 Aug. 1947, <named-content xmlns:xlink="http://www.w3.org/1999/xlink" content-type="dwc:institutional_code" xlink:title="Institute of Zoology, Chinese Academy of Sciences, Beijing" xlink:href="http://grbio.org/institution/institute-zoology-chinese-academy-sciences" xlink:type="simple">IZCAS</named-content>; • 2 ♀♀, China, Zhejiang Province, Mount Tianmu, 31 Aug. 1947, <named-content xmlns:xlink="http://www.w3.org/1999/xlink" content-type="dwc:institutional_code" xlink:title="Institute of Zoology, Chinese Academy of Sciences, Beijing" xlink:href="http://grbio.org/institution/institute-zoology-chinese-academy-sciences" xlink:type="simple">IZCAS</named-content>.</p><fig id="F5" position="float" orientation="portrait"><object-id xmlns:xlink="http://www.w3.org/1999/xlink" content-type="doi" xlink:type="simple">10.3897/zookeys.1226.140239.figure5</object-id><object-id xmlns:xlink="http://www.w3.org/1999/xlink" content-type="arpha" xlink:type="simple">6C8BA7B5-516D-5892-A53C-5EC9384DB948</object-id><label>Figure 5.</label><caption><p><italic><tp:taxon-name><tp:taxon-name-part taxon-name-part-type="genus" reg="Paleosepharia">Paleosepharia</tp:taxon-name-part><tp:taxon-name-part taxon-name-part-type="species" reg="bicavipennis">bicavipennis</tp:taxon-name-part></tp:taxon-name></italic> (Chen, 1942), comb. nov. (holotype; male) <bold>A–C</bold> habitus. <bold>A</bold> dorsal view <bold>B</bold> ventral view <bold>C</bold> lateral view. Scale bar: 1 mm.</p></caption><graphic xmlns:xlink="http://www.w3.org/1999/xlink" xlink:href="zookeys-1226-025_article-140239__-g005.jpg" position="float" orientation="portrait" xlink:type="simple" id="oo_1243036.jpg"><uri content-type="original_file" xlink:type="simple">https://binary.pensoft.net/fig/1243036</uri></graphic></fig></tp:treatment-sec><tp:treatment-sec sec-type="material" id="SECID0E2QAE"><title>Other specimens examined.</title><p>7 ♂♂, • China, Henan Province, Song County, Mount Baiyun, 1600 m a. s. l., 19 Jul. 2002, Lijie Zhang leg., <named-content xmlns:xlink="http://www.w3.org/1999/xlink" content-type="dwc:institutional_code" xlink:title="Institute of Zoology, Chinese Academy of Sciences, Beijing" xlink:href="http://grbio.org/institution/institute-zoology-chinese-academy-sciences" xlink:type="simple">IZCAS</named-content>; • 1 ♂ 5 ♀♀, China, Shaanxi Province, Foping, Yaohe,870–1000 m a. s. l., 25 Jul. 1998, Jun Chen leg., <named-content xmlns:xlink="http://www.w3.org/1999/xlink" content-type="dwc:institutional_code" xlink:title="Institute of Zoology, Chinese Academy of Sciences, Beijing" xlink:href="http://grbio.org/institution/institute-zoology-chinese-academy-sciences" xlink:type="simple">IZCAS</named-content>; • 5 ♂♂ 1 ♀, China, Gansu Province, Wen County, Bifenggou, 940–1500 m a. s. l., 28 Jul. 1999, Jian Yao leg., <named-content xmlns:xlink="http://www.w3.org/1999/xlink" content-type="dwc:institutional_code" xlink:title="Institute of Zoology, Chinese Academy of Sciences, Beijing" xlink:href="http://grbio.org/institution/institute-zoology-chinese-academy-sciences" xlink:type="simple">IZCAS</named-content>; • 10 ♂♂ 1 ♀, China, Hubei Province, Shennongjia, Songbai, 950 m a. s. l., 18 Jul. 1980, Peiyu Yu leg., <named-content xmlns:xlink="http://www.w3.org/1999/xlink" content-type="dwc:institutional_code" xlink:title="Institute of Zoology, Chinese Academy of Sciences, Beijing" xlink:href="http://grbio.org/institution/institute-zoology-chinese-academy-sciences" xlink:type="simple">IZCAS</named-content>; • 9 ♀♀, China, Hunan Province, Yongshun, 600–820 m a. s. l., 7 Aug. 1988, Shuyong Wang leg., <named-content xmlns:xlink="http://www.w3.org/1999/xlink" content-type="dwc:institutional_code" xlink:title="Institute of Zoology, Chinese Academy of Sciences, Beijing" xlink:href="http://grbio.org/institution/institute-zoology-chinese-academy-sciences" xlink:type="simple">IZCAS</named-content>; • 5 ♂♂ 1 ♀, China, Yunnan Province, Weixi County, Baijixun, 1780 m a. s. l., 10 Jul. 1981, Shuyong Wang leg., <named-content xmlns:xlink="http://www.w3.org/1999/xlink" content-type="dwc:institutional_code" xlink:title="Institute of Zoology, Chinese Academy of Sciences, Beijing" xlink:href="http://grbio.org/institution/institute-zoology-chinese-academy-sciences" xlink:type="simple">IZCAS</named-content>.</p><fig id="F6" position="float" orientation="portrait"><object-id xmlns:xlink="http://www.w3.org/1999/xlink" content-type="doi" xlink:type="simple">10.3897/zookeys.1226.140239.figure6</object-id><object-id xmlns:xlink="http://www.w3.org/1999/xlink" content-type="arpha" xlink:type="simple">7DB8EFCA-D883-577E-B12E-ED321EAF7E57</object-id><label>Figure 6.</label><caption><p><italic><tp:taxon-name><tp:taxon-name-part taxon-name-part-type="genus" reg="Paleosepharia">Paleosepharia</tp:taxon-name-part><tp:taxon-name-part taxon-name-part-type="species" reg="bicavipennis">bicavipennis</tp:taxon-name-part></tp:taxon-name></italic> (Chen, 1942), comb. nov. (male) <bold>A–C</bold> habitus <bold>D–F</bold> aedeagus <bold>G</bold> depression of the elytra of the male. <bold>A, D</bold> dorsal view <bold>B, E</bold> ventral view <bold>C, F</bold> lateral view. Scale bars: 1 mm (<bold>A–C</bold>); 0.5 mm (<bold>D–F</bold>).</p></caption><graphic xmlns:xlink="http://www.w3.org/1999/xlink" xlink:href="zookeys-1226-025_article-140239__-g006.jpg" position="float" orientation="portrait" xlink:type="simple" id="oo_1243037.jpg"><uri content-type="original_file" xlink:type="simple">https://binary.pensoft.net/fig/1243037</uri></graphic></fig></tp:treatment-sec><tp:treatment-sec sec-type="notes" id="SECID0EBTAE"><title>Notes.</title><p>Based on the following characters of this species, which are characteristic for <italic><tp:taxon-name><tp:taxon-name-part taxon-name-part-type="genus" reg="Paleosepharia">Paleosepharia</tp:taxon-name-part></tp:taxon-name></italic>, it is transferred from <italic><tp:taxon-name><tp:taxon-name-part taxon-name-part-type="genus" reg="Monolepta">Monolepta</tp:taxon-name-part></tp:taxon-name></italic> to <italic><tp:taxon-name><tp:taxon-name-part taxon-name-part-type="genus" reg="Paleosepharia">Paleosepharia</tp:taxon-name-part></tp:taxon-name></italic>: the third antennomere is longer than the second; depression in the elytra; median lobe parallel-sided in the basal two-thirds, apical third strongly narrowed; and tectum long, truncate at apex.</p><fig id="F7" position="float" orientation="portrait"><object-id xmlns:xlink="http://www.w3.org/1999/xlink" content-type="doi" xlink:type="simple">10.3897/zookeys.1226.140239.figure7</object-id><object-id xmlns:xlink="http://www.w3.org/1999/xlink" content-type="arpha" xlink:type="simple">5CEF2F91-C600-55D2-9A6C-2B1D5B07A6B4</object-id><label>Figure 7.</label><caption><p><italic><tp:taxon-name><tp:taxon-name-part taxon-name-part-type="genus" reg="Paleosepharia">Paleosepharia</tp:taxon-name-part><tp:taxon-name-part taxon-name-part-type="species" reg="bicavipennis">bicavipennis</tp:taxon-name-part></tp:taxon-name></italic> (Chen, 1942), comb. nov. (female) <bold>A–C</bold> habitus <bold>D</bold> vaginal palps <bold>E</bold> spermatheca <bold>F</bold> apex of abdomen of the female. <bold>A</bold> dorsal view <bold>B</bold> ventral view <bold>C</bold> lateral view. Scale bars: 1 mm (<bold>A–C</bold>); 0.5 mm (<bold>D, E</bold>).</p></caption><graphic xmlns:xlink="http://www.w3.org/1999/xlink" xlink:href="zookeys-1226-025_article-140239__-g007.jpg" position="float" orientation="portrait" xlink:type="simple" id="oo_1243038.jpg"><uri content-type="original_file" xlink:type="simple">https://binary.pensoft.net/fig/1243038</uri></graphic></fig></tp:treatment-sec><tp:treatment-sec sec-type="diagnosis" id="SECID0EGVAE"><title>Diagnosis.</title><p>This species is easy to distinguish from other species. The elytra is red or yellow-brown, with two comma-shaped deep concavities and two cylindrical protrusions in the middle, and cylindrical protrusions with short hairs.</p></tp:treatment-sec><tp:treatment-sec sec-type="redescription" id="SECID0ELVAE"><title>Redescription.</title><p><bold>Male</bold>: Length: 4.2–4.9 mm, width: 2.2–2.6 mm (mean length 4.6 mm, mean width 2.4 mm, <italic>N</italic> = 30). General color yellow-brown or red, head and pronotum black, antennae brown, legs dark brown, ventral side of hind femora yellow-brown, in some specimens, legs largely brown with most tibiae darkened. Vertex with sparse punctures. Frontal tubercles transverse, extending downward between antenna bases. Antennae slender, 0.95× as long as body. First antennomere shiny bare, rod-shaped, second to eleventh antennomeres with short hairs, second antennomere shortest, third antennomere about 1.8× as long as second; fourth antennomere about 1.5× as long as third, fifth to eleventh antennomeres equal in length to fourth. Pronotum about 1.6× as wide as long, lateral margins slightly curved, basal border slightly convex, apical border slightly concave, disc strongly convex, with lateral fovea and dense minute punctures. Scutellum triangular, smooth, impunctate. Elytra wider than pronotum, humeri convex. Each elytron with comma-shaped deep concavity and cylindrical protrusions in middle, cylindrical protrusions with short hairs. In some specimens, longitudinal depression end of concavity elongated or shortened, Disc with dense, minute punctures. Elytral epipleuron broad at base, gradually narrowed from middle to apex. Each tibia with distinct spur at apex, segment 1 of hind tarsi longer than remaining segments combined. Aedeagus robust, gradually widened towards subapex, triangle at apex, moderately recurved at apex in lateral view. Lateral spiculae short, ventral spiculae comb-shaped, and median spiculae long.</p><p><bold>Female</bold>: Length: 4.2–5.0 mm, width: 2.0–2.6 mm (mean length 4.7 mm, mean width 2.4 mm, <bold><italic>N</italic></bold> = 21).</p><p>Third antennomere about 1.5× as long as second; fourth antennomere about 1.6× as long as third. Elytra without short hairs and depressions. Spermatheca with big and rounded nodulus, middle part short, and cornu slightly curved. Vaginal palps with wide base, anteriorly with subtriangular tip, each palp slightly narrowing posteriorly, with pointed apex, 5 setae placed at apex, additional 2 setae subapically.</p></tp:treatment-sec><tp:treatment-sec sec-type="distribution" id="SECID0E4VAE"><title>Distribution.</title><p>China: Gansu, Shanxi, Shaanxi, Henan, Anhui, Zhejiang, Hubei, Jiangxi, Hunan, Guangxi, Guizhou, Yunnan.</p></tp:treatment-sec></tp:taxon-treatment>
