# Supplementary material for: ﻿Two new species and two new combinations within Paleosepharia (Coleoptera, Chrysomelidae, Galerucinae) from China
Source: Zookeys. 2025 Feb 6;1226:25–46. doi: 10.3897/zookeys.1226.140239 (PMC11826225; doi:10.3897/zookeys.1226.140239)
Supplement: XML Treatment for Paleosepharia quadricavata [file zookeys.1226.140239-treatment5.xml]

<!DOCTYPE tp:taxon-treatment
  PUBLIC "-//TaxonX//DTD Taxonomic Treatment Publishing DTD v0 20100105//EN" "tax-treatment-NSO.dtd">
<tp:taxon-treatment xmlns:tp="http://www.plazi.org/taxpub"><tp:treatment-meta><kwd-group><label>Taxon classification</label><kwd>
              <named-content content-type="kingdom">Animalia</named-content>
            </kwd><kwd>
              <named-content content-type="order">Coleoptera</named-content>
            </kwd><kwd>
              <named-content content-type="family">Chrysomelidae</named-content>
            </kwd></kwd-group><mixed-citation publication-type="journal"><person-group><name><surname>Feng</surname><given-names>Chuan</given-names></name><name><surname>Yang</surname><given-names>Xingke</given-names></name><name><surname>Ge</surname><given-names>Siqin</given-names></name></person-group><article-title>﻿Two new species and two new combinations within <italic><tp:taxon-name><tp:taxon-name-part taxon-name-part-type="genus" reg="Paleosepharia">Paleosepharia</tp:taxon-name-part></tp:taxon-name></italic> (<tp:taxon-name><tp:taxon-name-part taxon-name-part-type="order">Coleoptera</tp:taxon-name-part></tp:taxon-name>, <tp:taxon-name><tp:taxon-name-part taxon-name-part-type="family">Chrysomelidae</tp:taxon-name-part></tp:taxon-name>, <tp:taxon-name><tp:taxon-name-part taxon-name-part-type="subfamily">Galerucinae</tp:taxon-name-part></tp:taxon-name>) from China</article-title><source>Zookeys</source><day>06</day><month>02</month><year>2025</year><volume>1226</volume><fpage>25</fpage><lpage>46</lpage><pub-id pub-id-type="doi">10.3897/zookeys.1226.140239</pub-id></mixed-citation></tp:treatment-meta><tp:nomenclature><label>﻿</label><tp:taxon-name>
            <object-id xmlns:xlink="http://www.w3.org/1999/xlink" content-type="arpha" xlink:type="simple">0D570786-B528-51CD-B328-9AEFAF984C0B</object-id>
            <tp:taxon-name-part taxon-name-part-type="genus" reg="Paleosepharia">Paleosepharia</tp:taxon-name-part>
            <tp:taxon-name-part taxon-name-part-type="species" reg="quadricavata">quadricavata</tp:taxon-name-part>
          </tp:taxon-name><tp:taxon-authority>(Chen et al., 1976)</tp:taxon-authority><tp:taxon-status xmlns:xlink="http://www.w3.org/1999/xlink" xlink:type="simple">comb. nov.</tp:taxon-status><xref ref-type="fig" rid="F8">Figs 8</xref><xref ref-type="fig" rid="F9">, 9</xref><xref ref-type="fig" rid="F10">, 10</xref><tp:nomenclature-citation-list><tp:nomenclature-citation><tp:taxon-name>
                <tp:taxon-name-part taxon-name-part-type="genus" reg="Monolepta">Monolepta</tp:taxon-name-part>
                <tp:taxon-name-part taxon-name-part-type="species" reg="quadricavata">quadricavata</tp:taxon-name-part>
              </tp:taxon-name><comment>Chen, 1976: 205. <abbrev xmlns:xlink="http://www.w3.org/1999/xlink" xlink:title="type locality" id="ABBRID0ECYAE" xlink:type="simple">TL</abbrev>: China, Xizang; <abbrev xmlns:xlink="http://www.w3.org/1999/xlink" xlink:title="type deposition" id="ABBRID0EGYAE" xlink:type="simple">TD</abbrev>: <named-content xmlns:xlink="http://www.w3.org/1999/xlink" content-type="dwc:institutional_code" xlink:title="Institute of Zoology, Chinese Academy of Sciences, Beijing" xlink:href="http://grbio.org/institution/institute-zoology-chinese-academy-sciences" xlink:type="simple">IZCAS</named-content>.</comment></tp:nomenclature-citation></tp:nomenclature-citation-list></tp:nomenclature><tp:treatment-sec sec-type="type material" id="SECID0EOYAE"><title>Type material.</title><p><bold><italic>Holotype</italic></bold>: • ♂, China, Xizang Province, Chayu, Shama, 1600 m a. s. l., 20 Jul. 1973, Fusheng Huang leg. <named-content xmlns:xlink="http://www.w3.org/1999/xlink" content-type="dwc:institutional_code" xlink:title="Institute of Zoology, Chinese Academy of Sciences, Beijing" xlink:href="http://grbio.org/institution/institute-zoology-chinese-academy-sciences" xlink:type="simple">IZCAS</named-content>.</p><fig id="F8" position="float" orientation="portrait"><object-id xmlns:xlink="http://www.w3.org/1999/xlink" content-type="doi" xlink:type="simple">10.3897/zookeys.1226.140239.figure8</object-id><object-id xmlns:xlink="http://www.w3.org/1999/xlink" content-type="arpha" xlink:type="simple">4131C5A1-ABE8-5535-9B2E-3DD1CBE1F3F0</object-id><label>Figure 8.</label><caption><p><italic><tp:taxon-name><tp:taxon-name-part taxon-name-part-type="genus" reg="Paleosepharia">Paleosepharia</tp:taxon-name-part><tp:taxon-name-part taxon-name-part-type="species" reg="quadricavata">quadricavata</tp:taxon-name-part></tp:taxon-name></italic> (<xref ref-type="bibr" rid="B9">Chen et al., 1976</xref>), comb. nov. (holotype, male) <bold>A–C</bold> habitus. <bold>A</bold> dorsal view <bold>B</bold> ventral view <bold>C</bold> lateral view. Scale bar: 1 mm.</p></caption><graphic xmlns:xlink="http://www.w3.org/1999/xlink" xlink:href="zookeys-1226-025_article-140239__-g008.jpg" position="float" orientation="portrait" xlink:type="simple" id="oo_1243039.jpg"><uri content-type="original_file" xlink:type="simple">https://binary.pensoft.net/fig/1243039</uri></graphic></fig></tp:treatment-sec><tp:treatment-sec sec-type="material" id="SECID0EB1AE"><title>Other specimens examined.</title><p>• 1 ♂, China, Yunan Province, Nujiang, Fugong County, Lumadong, 1200 m a. s. l., 11 Aug. 2024, Chuan Feng leg. <named-content xmlns:xlink="http://www.w3.org/1999/xlink" content-type="dwc:institutional_code" xlink:title="Institute of Zoology, Chinese Academy of Sciences, Beijing" xlink:href="http://grbio.org/institution/institute-zoology-chinese-academy-sciences" xlink:type="simple">IZCAS</named-content>; • 2 ♀♀, Yunan Province, Fugong County, Maji, Majimi, 1505 m a. s. l., 26 Aug. 2005, Hongbin Liang leg. <named-content xmlns:xlink="http://www.w3.org/1999/xlink" content-type="dwc:institutional_code" xlink:title="Institute of Zoology, Chinese Academy of Sciences, Beijing" xlink:href="http://grbio.org/institution/institute-zoology-chinese-academy-sciences" xlink:type="simple">IZCAS</named-content>; • 1 ♂, China, Xizang Province, Motuo County, Beibeng, Badeng, 1410 m a. s. l., 24 Jul. 2024, Chuan Feng leg. <named-content xmlns:xlink="http://www.w3.org/1999/xlink" content-type="dwc:institutional_code" xlink:title="Institute of Zoology, Chinese Academy of Sciences, Beijing" xlink:href="http://grbio.org/institution/institute-zoology-chinese-academy-sciences" xlink:type="simple">IZCAS</named-content>; • 2 ♂♂, China, Xizang Province, Bomi County, Yigong, 2050 m a. s. l., 8 Aug. 2024, Chuan Feng leg. <named-content xmlns:xlink="http://www.w3.org/1999/xlink" content-type="dwc:institutional_code" xlink:title="Institute of Zoology, Chinese Academy of Sciences, Beijing" xlink:href="http://grbio.org/institution/institute-zoology-chinese-academy-sciences" xlink:type="simple">IZCAS</named-content>; • 4 ♂♂, China, Xizang Province, Motuo County, Beibeng, 799 m a. s. l., 19 Aug. 2015, Jian Yao leg. <named-content xmlns:xlink="http://www.w3.org/1999/xlink" content-type="dwc:institutional_code" xlink:title="Institute of Zoology, Chinese Academy of Sciences, Beijing" xlink:href="http://grbio.org/institution/institute-zoology-chinese-academy-sciences" xlink:type="simple">IZCAS</named-content>; • 5 ♂♂, China, Xizang Province, Motuo County, Beibeng, 799 m a. s. l., 19 Aug. 2015, Hongbin Liang &amp; Zhengzhong Huang leg. <named-content xmlns:xlink="http://www.w3.org/1999/xlink" content-type="dwc:institutional_code" xlink:title="Institute of Zoology, Chinese Academy of Sciences, Beijing" xlink:href="http://grbio.org/institution/institute-zoology-chinese-academy-sciences" xlink:type="simple">IZCAS</named-content>; • 5 ♂♂, China, Xizang Province, Motuo County, Ximohe, 707 m a. s. l., 17 Aug. 2015, Jian Yao leg. <named-content xmlns:xlink="http://www.w3.org/1999/xlink" content-type="dwc:institutional_code" xlink:title="Institute of Zoology, Chinese Academy of Sciences, Beijing" xlink:href="http://grbio.org/institution/institute-zoology-chinese-academy-sciences" xlink:type="simple">IZCAS</named-content>; • 1 ♀, China, Xizang Province, Motuo County, 900 m a. s. l., 27 Aug. 1982, Yinheng Han leg. <named-content xmlns:xlink="http://www.w3.org/1999/xlink" content-type="dwc:institutional_code" xlink:title="Institute of Zoology, Chinese Academy of Sciences, Beijing" xlink:href="http://grbio.org/institution/institute-zoology-chinese-academy-sciences" xlink:type="simple">IZCAS</named-content>.</p><fig id="F9" position="float" orientation="portrait"><object-id xmlns:xlink="http://www.w3.org/1999/xlink" content-type="doi" xlink:type="simple">10.3897/zookeys.1226.140239.figure9</object-id><object-id xmlns:xlink="http://www.w3.org/1999/xlink" content-type="arpha" xlink:type="simple">EE0BBF1F-318A-571A-8774-68234DFF1147</object-id><label>Figure 9.</label><caption><p><italic><tp:taxon-name><tp:taxon-name-part taxon-name-part-type="genus" reg="Paleosepharia">Paleosepharia</tp:taxon-name-part><tp:taxon-name-part taxon-name-part-type="species" reg="quadricavata">quadricavata</tp:taxon-name-part></tp:taxon-name></italic> (<xref ref-type="bibr" rid="B9">Chen et al., 1976</xref>), comb. nov. (male) <bold>A–C</bold> habitus <bold>D–F</bold> aedeagus <bold>G</bold> depression of the elytra of the male. <bold>A, D</bold> dorsal view <bold>B, E</bold> ventral view <bold>C, F</bold> lateral view. Scale bars: 1 mm (<bold>A–C</bold>); 0.5 mm (<bold>D–F</bold>).</p></caption><graphic xmlns:xlink="http://www.w3.org/1999/xlink" xlink:href="zookeys-1226-025_article-140239__-g009.jpg" position="float" orientation="portrait" xlink:type="simple" id="oo_1243040.jpg"><uri content-type="original_file" xlink:type="simple">https://binary.pensoft.net/fig/1243040</uri></graphic></fig></tp:treatment-sec><tp:treatment-sec sec-type="notes" id="SECID0ET3AE"><title>Notes.</title><p>The species is transferred from <italic><tp:taxon-name><tp:taxon-name-part taxon-name-part-type="genus" reg="Monolepta">Monolepta</tp:taxon-name-part></tp:taxon-name></italic> to <italic><tp:taxon-name><tp:taxon-name-part taxon-name-part-type="genus" reg="Paleosepharia">Paleosepharia</tp:taxon-name-part></tp:taxon-name></italic> based on the following characters: the third antennomere longer than the second; depression in the elytra; aedeagus parallel-sided in the basal two-thirds, apical third strongly narrowed; tectum long, rounded at apex.</p><fig id="F10" position="float" orientation="portrait"><object-id xmlns:xlink="http://www.w3.org/1999/xlink" content-type="doi" xlink:type="simple">10.3897/zookeys.1226.140239.figure10</object-id><object-id xmlns:xlink="http://www.w3.org/1999/xlink" content-type="arpha" xlink:type="simple">2DB6E103-044B-5D9E-80D3-88F4B47C14FD</object-id><label>Figure 10.</label><caption><p><italic><tp:taxon-name><tp:taxon-name-part taxon-name-part-type="genus" reg="Paleosepharia">Paleosepharia</tp:taxon-name-part><tp:taxon-name-part taxon-name-part-type="species" reg="quadricavata">quadricavata</tp:taxon-name-part></tp:taxon-name></italic> (<xref ref-type="bibr" rid="B9">Chen et al., 1976</xref>), comb. nov. (female) <bold>A–C</bold> habitus <bold>D</bold> vaginal palps <bold>E</bold> spermatheca <bold>F</bold> apex of abdomen of the female. <bold>A</bold> dorsal view <bold>B</bold> ventral view <bold>C</bold> lateral view. Scale bars: 1 mm (<bold>A–C</bold>); 0.5 mm (<bold>D, E</bold>).</p></caption><graphic xmlns:xlink="http://www.w3.org/1999/xlink" xlink:href="zookeys-1226-025_article-140239__-g010.jpg" position="float" orientation="portrait" xlink:type="simple" id="oo_1243041.jpg"><uri content-type="original_file" xlink:type="simple">https://binary.pensoft.net/fig/1243041</uri></graphic></fig></tp:treatment-sec><tp:treatment-sec sec-type="diagnosis" id="SECID0EV5AE"><title>Diagnosis.</title><p>This species is easy to distinguish from other species based on the elytra red or reddish-brown, with a large, deep concavity near suture in male.</p></tp:treatment-sec><tp:treatment-sec sec-type="redescription" id="SECID0E15AE"><title>Redescription.</title><p><bold>Male</bold>: Length: 4.2–5.0 mm, width: 2.0–2.4 mm (mean length 4.6 mm, mean width 2.1 mm, <italic>N</italic> = 19).</p><p>General color red or reddish-brown, head black, pronotum yellow, antennae and legs brown.</p><p>Vertex with sparse punctures. Frontal tubercles transverse, extending downward between antennal bases. Antennae slender, equal to length of body. First antennomere shiny bare, rod-shaped, second to eleventh antennomeres with short hairs, second antennomere shortest, third antennomere about 1.3× as long as second; fourth antennomere about twice as long as third, fifth antennomere about 1.2× as long as fourth, sixth to eleventh antennomeres equal in length to fourth. Pronotum about 1.4× as wide as long, lateral margins straight, basal border slightly concaved in middle, apical border straight, disc with lateral fovea and dense minute punctures. Scutellum triangular, smooth, impunctate. Elytra wider than pronotum, humeri convex, with large, deep concavity near suture at basal 1/3, disc with dense, minute punctures. Elytral epipleuron broad at base, gradually narrowed from middle to apex. Each tibia with distinct spur at apex, segment 1 of hind tarsi longer than remaining segments combined. Aedeagus robust, close to outsole shape in dorsal and ventral views, moderately recurved at apex in lateral view. Lateral spiculae short and curved, ventral spiculae comb-shaped, and median spiculae long.</p><p><bold>Female</bold>: Length: 4.2–5.0 mm, width: 2.1–2.6 mm (mean length 4.7 mm, mean width 2.3 mm, <bold><italic>N</italic></bold> = 3).</p><p>Third antennomere about 1.6× as long as second; fourth antennomere about 1.6× as long as third. Elytra only with one slight depression at basal 1/3. Spermatheca with big and rounded nodulus, middle part short, cornu short and slightly curved. Vaginal palps with wide base and rounded apex, each palp slightly narrowing posteriorly, with 5 setae placed at apex, additional 2 setae subapically.</p></tp:treatment-sec><tp:treatment-sec sec-type="distribution" id="SECID0EO6AE"><title>Distribution.</title><p>China: Yunnan, Xizang; Nepal.</p><sec sec-type="﻿New record" id="SECID0ET6AE"><title>﻿New record</title></sec></tp:treatment-sec><ref-list><ref id="B9"><mixed-citation xmlns:xlink="http://www.w3.org/1999/xlink" xlink:type="simple"><person-group><name name-style="western"><surname>Chen</surname><given-names>SH</given-names></name><name name-style="western"><surname>Yu</surname><given-names>PY</given-names></name><name name-style="western"><surname>Wang</surname><given-names>SY</given-names></name><name name-style="western"><surname>Jiang</surname><given-names>SQ</given-names></name></person-group> (<year>1976</year>) <article-title>New leaf beetles from west China.</article-title><source>Acta Entomologica Sinica</source><volume>19</volume>: <fpage>205</fpage>–<lpage>224</lpage>.</mixed-citation></ref></ref-list></tp:taxon-treatment>
