# Supplementary material for: ﻿Two new species and two new combinations within Paleosepharia (Coleoptera, Chrysomelidae, Galerucinae) from China
Source: Zookeys. 2025 Feb 6;1226:25–46. doi: 10.3897/zookeys.1226.140239 (PMC11826225; doi:10.3897/zookeys.1226.140239)
Supplement: XML Treatment for Paleosepharia truncata [file zookeys.1226.140239-treatment6.xml]

<!DOCTYPE tp:taxon-treatment
  PUBLIC "-//TaxonX//DTD Taxonomic Treatment Publishing DTD v0 20100105//EN" "tax-treatment-NSO.dtd">
<tp:taxon-treatment xmlns:tp="http://www.plazi.org/taxpub"><tp:treatment-meta><kwd-group><label>Taxon classification</label><kwd>
              <named-content content-type="kingdom">Animalia</named-content>
            </kwd><kwd>
              <named-content content-type="order">Coleoptera</named-content>
            </kwd><kwd>
              <named-content content-type="family">Chrysomelidae</named-content>
            </kwd></kwd-group><mixed-citation publication-type="journal"><person-group><name><surname>Feng</surname><given-names>Chuan</given-names></name><name><surname>Yang</surname><given-names>Xingke</given-names></name><name><surname>Ge</surname><given-names>Siqin</given-names></name></person-group><article-title>﻿Two new species and two new combinations within <italic><tp:taxon-name><tp:taxon-name-part taxon-name-part-type="genus" reg="Paleosepharia">Paleosepharia</tp:taxon-name-part></tp:taxon-name></italic> (<tp:taxon-name><tp:taxon-name-part taxon-name-part-type="order">Coleoptera</tp:taxon-name-part></tp:taxon-name>, <tp:taxon-name><tp:taxon-name-part taxon-name-part-type="family">Chrysomelidae</tp:taxon-name-part></tp:taxon-name>, <tp:taxon-name><tp:taxon-name-part taxon-name-part-type="subfamily">Galerucinae</tp:taxon-name-part></tp:taxon-name>) from China</article-title><source>Zookeys</source><day>06</day><month>02</month><year>2025</year><volume>1226</volume><fpage>25</fpage><lpage>46</lpage><pub-id pub-id-type="doi">10.3897/zookeys.1226.140239</pub-id></mixed-citation></tp:treatment-meta><tp:nomenclature><label>﻿</label><tp:taxon-name>
            <object-id xmlns:xlink="http://www.w3.org/1999/xlink" content-type="arpha" xlink:type="simple">B27B66F2-12A0-5BF4-A53F-CC4EAB8716F4</object-id>
            <tp:taxon-name-part taxon-name-part-type="genus" reg="Paleosepharia">Paleosepharia</tp:taxon-name-part>
            <tp:taxon-name-part taxon-name-part-type="species" reg="truncata">truncata</tp:taxon-name-part>
          </tp:taxon-name><tp:taxon-authority>Laboissière, 1936</tp:taxon-authority><xref ref-type="fig" rid="F11">Figs 11</xref><xref ref-type="fig" rid="F12">, 12</xref><xref ref-type="fig" rid="F13">, 13</xref><tp:nomenclature-citation-list><tp:nomenclature-citation><tp:taxon-name>
                <tp:taxon-name-part taxon-name-part-type="genus" reg="Paleosepharia">Paleosepharia</tp:taxon-name-part>
                <tp:taxon-name-part taxon-name-part-type="species" reg="truncata">truncata</tp:taxon-name-part>
              </tp:taxon-name><comment><xref ref-type="bibr" rid="B19">Laboissière 1936</xref>: 251. <abbrev xmlns:xlink="http://www.w3.org/1999/xlink" xlink:title="type locality" id="ABBRID0E1BAG" xlink:type="simple">TL</abbrev> Vietnam. <abbrev xmlns:xlink="http://www.w3.org/1999/xlink" xlink:title="type deposition" id="ABBRID0E5BAG" xlink:type="simple">TD</abbrev><named-content xmlns:xlink="http://www.w3.org/1999/xlink" content-type="dwc:institutional_code" xlink:title="Muséum national d’Histoire naturelle, Paris" xlink:href="http://grbio.org/institution/museum-national-dhistoire-naturelle-2" xlink:type="simple">MNHN</named-content>, <named-content xmlns:xlink="http://www.w3.org/1999/xlink" content-type="dwc:institutional_code" xlink:title="Zoological Museum Hamburg" xlink:href="http://grbio.org/institution/zoologisches-museum-hamburg" xlink:type="simple">ZMH</named-content>.</comment></tp:nomenclature-citation></tp:nomenclature-citation-list></tp:nomenclature><tp:treatment-sec sec-type="type material" id="SECID0EJCAG"><title>Type material.</title><p><bold><italic>Cotype</italic></bold>, • ♂, Le Moult Vend. via Reinbek Eing. Nr. 1, 1957. <italic><tp:taxon-name><tp:taxon-name-part taxon-name-part-type="genus" reg="Paleosepharia">Paleosepharia</tp:taxon-name-part><tp:taxon-name-part taxon-name-part-type="species" reg="truncata">truncata</tp:taxon-name-part></tp:taxon-name></italic> V. Laboissière Det. MUSEUM PARIS COCHINCHINE RIERRE 1878. <bold><italic>Paralectotypus</italic></bold><italic><tp:taxon-name><tp:taxon-name-part taxon-name-part-type="genus" reg="Paleosepharia">Paleosepharia</tp:taxon-name-part><tp:taxon-name-part taxon-name-part-type="species" reg="truncata">truncata</tp:taxon-name-part></tp:taxon-name></italic> Laboissière, 1936 Hazmi et al. desig. <named-content xmlns:xlink="http://www.w3.org/1999/xlink" content-type="dwc:institutional_code" xlink:title="Zoological Museum Hamburg" xlink:href="http://grbio.org/institution/zoologisches-museum-hamburg" xlink:type="simple">ZMH</named-content> 844689.</p><fig id="F11" position="float" orientation="portrait"><object-id xmlns:xlink="http://www.w3.org/1999/xlink" content-type="doi" xlink:type="simple">10.3897/zookeys.1226.140239.figure11</object-id><object-id xmlns:xlink="http://www.w3.org/1999/xlink" content-type="arpha" xlink:type="simple">B2B076A9-5169-576E-9374-EA271296FC01</object-id><label>Figure 11.</label><caption><p><italic><tp:taxon-name><tp:taxon-name-part taxon-name-part-type="genus" reg="Paleosepharia">Paleosepharia</tp:taxon-name-part><tp:taxon-name-part taxon-name-part-type="species" reg="truncata">truncata</tp:taxon-name-part></tp:taxon-name></italic> Laboissière, 1936 (paratype). Scale bar: 1 mm.</p></caption><graphic xmlns:xlink="http://www.w3.org/1999/xlink" xlink:href="zookeys-1226-025_article-140239__-g011.jpg" position="float" orientation="portrait" xlink:type="simple" id="oo_1243042.jpg"><uri content-type="original_file" xlink:type="simple">https://binary.pensoft.net/fig/1243042</uri></graphic></fig></tp:treatment-sec><tp:treatment-sec sec-type="material" id="SECID0EOEAG"><title>Other specimens examined.</title><p>• 1 ♂, China, Yunan Province, Xishuangbanna, Mengzhe, 1700 m a. s. l., 22 Jun. 1958, Shuyong Wang leg., <named-content xmlns:xlink="http://www.w3.org/1999/xlink" content-type="dwc:institutional_code" xlink:title="Institute of Zoology, Chinese Academy of Sciences, Beijing" xlink:href="http://grbio.org/institution/institute-zoology-chinese-academy-sciences" xlink:type="simple">IZCAS</named-content>; • 1 ♀, China, Yunan Province, Xishuangbanna, Menghun, 1200 m a. s. l., 4 Jun. 1958, Shuyong Wang leg., <named-content xmlns:xlink="http://www.w3.org/1999/xlink" content-type="dwc:institutional_code" xlink:title="Institute of Zoology, Chinese Academy of Sciences, Beijing" xlink:href="http://grbio.org/institution/institute-zoology-chinese-academy-sciences" xlink:type="simple">IZCAS</named-content>; • 1 ♀, China, Yunan Province, Xishuangbanna, Menga, 1050–1080 m a. s. l., 8 Jun. 1958, Shuyong Wang leg., <named-content xmlns:xlink="http://www.w3.org/1999/xlink" content-type="dwc:institutional_code" xlink:title="Institute of Zoology, Chinese Academy of Sciences, Beijing" xlink:href="http://grbio.org/institution/institute-zoology-chinese-academy-sciences" xlink:type="simple">IZCAS</named-content>; • 1 ♂, China, Yunan Province, Xishuangbanna, Mengzhe, 1700 m a. s. l., 10 Jun. 1958, Shuyong Wang leg., <named-content xmlns:xlink="http://www.w3.org/1999/xlink" content-type="dwc:institutional_code" xlink:title="Institute of Zoology, Chinese Academy of Sciences, Beijing" xlink:href="http://grbio.org/institution/institute-zoology-chinese-academy-sciences" xlink:type="simple">IZCAS</named-content>; • 1 ♀, China, Yunan Province, Xishuangbanna, Mengzhe, 1200 m a. s. l., 15 Jun. 1958, Shuyong Wang leg., <named-content xmlns:xlink="http://www.w3.org/1999/xlink" content-type="dwc:institutional_code" xlink:title="Institute of Zoology, Chinese Academy of Sciences, Beijing" xlink:href="http://grbio.org/institution/institute-zoology-chinese-academy-sciences" xlink:type="simple">IZCAS</named-content>.</p><fig id="F12" position="float" orientation="portrait"><object-id xmlns:xlink="http://www.w3.org/1999/xlink" content-type="doi" xlink:type="simple">10.3897/zookeys.1226.140239.figure12</object-id><object-id xmlns:xlink="http://www.w3.org/1999/xlink" content-type="arpha" xlink:type="simple">26C7C624-74AE-5751-9B2A-E211827B4912</object-id><label>Figure 12.</label><caption><p><italic><tp:taxon-name><tp:taxon-name-part taxon-name-part-type="genus" reg="Paleosepharia">Paleosepharia</tp:taxon-name-part><tp:taxon-name-part taxon-name-part-type="species" reg="truncata">truncata</tp:taxon-name-part></tp:taxon-name></italic> Laboissière, 1936 (male) <bold>A–C</bold> habitus <bold>D–F</bold> aedeagus <bold>G</bold> depression of the elytra of the male. <bold>A, D</bold> dorsal view <bold>B, E</bold> ventral view <bold>C, F</bold> lateral view. Scale bars: 1 mm (<bold>A–C</bold>); 0.5 mm (<bold>D–F</bold>).</p></caption><graphic xmlns:xlink="http://www.w3.org/1999/xlink" xlink:href="zookeys-1226-025_article-140239__-g012.jpg" position="float" orientation="portrait" xlink:type="simple" id="oo_1243043.jpg"><uri content-type="original_file" xlink:type="simple">https://binary.pensoft.net/fig/1243043</uri></graphic></fig></tp:treatment-sec><tp:treatment-sec sec-type="description" id="SECID0EQGAG"><title>Description.</title><p><bold>Male</bold>: Length: 6.8 mm, width: 3.8 mm.</p><fig id="F13" position="float" orientation="portrait"><object-id xmlns:xlink="http://www.w3.org/1999/xlink" content-type="doi" xlink:type="simple">10.3897/zookeys.1226.140239.figure13</object-id><object-id xmlns:xlink="http://www.w3.org/1999/xlink" content-type="arpha" xlink:type="simple">1C46CFAF-0978-5EE1-BEA7-CB931F8AF63B</object-id><label>Figure 13.</label><caption><p><italic><tp:taxon-name><tp:taxon-name-part taxon-name-part-type="genus" reg="Paleosepharia">Paleosepharia</tp:taxon-name-part><tp:taxon-name-part taxon-name-part-type="species" reg="truncata">truncata</tp:taxon-name-part></tp:taxon-name></italic> Laboissière, 1936 (female) <bold>A-C</bold> habitus <bold>D</bold> vaginal palps <bold>E</bold> spermatheca <bold>F</bold> apex of abdomen of the female. <bold>A</bold> dorsal view <bold>B</bold> ventral view <bold>C</bold> lateral view. Scale bars: 1 mm (<bold>A–C</bold>); 0.5 mm (<bold>D, E</bold>).</p></caption><graphic xmlns:xlink="http://www.w3.org/1999/xlink" xlink:href="zookeys-1226-025_article-140239__-g013.jpg" position="float" orientation="portrait" xlink:type="simple" id="oo_1243044.jpg"><uri content-type="original_file" xlink:type="simple">https://binary.pensoft.net/fig/1243044</uri></graphic></fig><p>General color yellow or yellowish-brown, metathorax reddish-brown, basal part of inner margin of epipleuron and base of first metatarsomere black.</p><p>Vertex with sparse punctures. Frontal tubercles transverse, extending downward between antenna bases. Antennae slender, equal to length of body. First antennomere shiny bare, rod-shaped, second to eleventh antennomeres with short hairs, second antennomere shortest, third antennomere 1.9× as long as second, fourth antennomere about 1.4× as long as third, fifth to seventh antennomeres slightly longer than fourth, eighth to eleventh antennomeres equal in length to fourth. Pronotum about 1.55× as wide as long, lateral margins slightly curved, basal border slightly convex, apical border slightly concave, disc strongly convex, with dense punctures. Scutellum triangular, smooth, impunctate. Elytra wider than pronotum, humeri convex, disc with dense, minute punctures; with elliptical postscutellar depression that extends obliquely backwards. Elytral epipleuron broad at base, continues towards apex. Each tibia with distinct spur at apex, segment 1 of hind tarsi longer than remaining segments combined. Aedeagus gradually narrowed towards apex, slightly curved at apex in lateral view. lateral and median spiculae clearly visible, ventral spiculae weakly. Median spiculae with two pairs of slender sclerites.</p><p><bold>Female</bold>: Length: 7.4–8.2 mm, width: 4.2–4.4 mm (mean length 7.7 mm, mean width 4.3 mm, <bold><italic>N</italic></bold> = 4).</p><p>Elytra lacking impression. Apex of abdomen with rounded concave. Spermatheca with big and rounded nodulus, middle part short, cornu long and strongly curved. Vaginal palps gradually widened towards apex, each palp with 5 setae placed at apex, additional 2 setae subapically.</p></tp:treatment-sec><tp:treatment-sec sec-type="distribution" id="SECID0EMIAG"><title>Distribution.</title><p>China: Yunnan; Vietnam, Thailand, Laos.</p></tp:treatment-sec><ref-list><ref id="B19"><mixed-citation xmlns:xlink="http://www.w3.org/1999/xlink" xlink:type="simple"><person-group><name name-style="western"><surname>Laboissière</surname><given-names>V</given-names></name></person-group> (<year>1936</year>) <article-title>Observations sur les <tp:taxon-name><tp:taxon-name-part taxon-name-part-type="tribe">Galerucini</tp:taxon-name-part></tp:taxon-name> asiatiques principalement du Tonkin et du Yunnan et descriptions de nouveaux genres et espèces (5e partie).</article-title><source>Annales de la Société Entomologique de France</source><volume>105</volume>: <fpage>239</fpage>–<lpage>262</lpage>. <ext-link xlink:href="10.1080/21686351.1936.12278963" ext-link-type="doi" xlink:type="simple">https://doi.org/10.1080/21686351.1936.12278963</ext-link></mixed-citation></ref></ref-list></tp:taxon-treatment>
